# Supplementary material for: Dynamics of Physicochemical Properties, Functional Compounds and Antioxidant Capacity during Spontaneous Fermentation of Lycium ruthenicum Murr. (Qinghai–Tibet Plateau) Natural Vinegar
Source: Foods. 2022 May 5;11(9):1344. doi: 10.3390/foods11091344 (PMC9104459; doi:10.3390/foods11091344)
Supplement: Supplementary file 1 [file foods-11-01344-s001.zip]

Archive with 1 entries (1 files):
- foods-1698412-supplementary.pdf
